# Supplementary material for: Chromosome-Level Genome Assembly of Cerasus humilis Using PacBio and Hi-C Technologies
Source: Front Genet. 2020 Oct 6;11:956. doi: 10.3389/fgene.2020.00956 (PMC7573120; doi:10.3389/fgene.2020.00956)
Supplement: Supplementary Table 3 — The statistics of the gene family in 9 closely related species. [file Table_3.XLSX]

## Sheet: Sheet1
Table S3 the overall statistics of gene families identified among 9 species
	P. dulcis	P. avium	P. mume	P. persica	P. yedoensis	P. armeniaca	C. humilis	Pyrus bretschneideri	Malus domestica
Number of genes	32556	35009	29705	32595	41294	52096	35694	47086	52036
Number of genes in orthogroups	31203	34268	29402	32331	36976	48318	29682	45258	49607
Number of unassigned genes	1353	741	303	264	4318	3778	6012	1828	2429
Percentage of genes in orthogroups	95.8	97.9	99	99.2	89.5	92.7	83.2	96.1	95.3
Percentage of unassigned genes	4.2	2.1	1	0.8	10.5	7.3	16.8	3.9	4.7
Number of orthogroups containing species	19769	18916	18457	18440	19902	21027	19200	17614	19152
Percentage of orthogroups containing species	66.6	63.8	62.2	62.2	67.1	70.9	64.7	59.4	64.6
Number of species-specific orthogroups	202	140	47	56	855	1014	973	436	762
Number of genes in species-specific orthogroups	578	421	114	217	2375	3546	2580	1364	3099
Percentage of genes in species-specific orthogroups	1.8	1.2	0.4	0.7	5.8	6.8	7.2	2.9	6
